# Supplementary material for: Glycosylation States on Intact Proteins Determined by NMR Spectroscopy
Source: Molecules. 2021 Jul 16;26(14):4308. doi: 10.3390/molecules26144308 (PMC8303171; doi:10.3390/molecules26144308)
Supplement: Supplementary file 1 [file molecules-26-04308-s001.zip]

Archive with 1 entries (1 files):
- molecules-1274642-supplementary.pdf
